# Supplementary material for: Mg/Li Co-Doping Activates Anionic Redox in Sodium-Ion Battery Layered Oxides
Source: Materials (Basel). 2026 May 12;19(10):2006. doi: 10.3390/ma19102006 (PMC13208522; doi:10.3390/ma19102006)
Supplement: Supplementary file 1 [file materials-19-02006-s001.zip]

Archive with 1 entries (1 files):
- materials-4275146-supplementary.pdf
